# Supplementary material for: Predictions of Genes Conferring Resistance to Puccinia hordei in an International Barley Panel Using Gene-for-Gene-Based Postulations and Linked Molecular Markers
Source: Plants (Basel). 2025 Oct 13;14(20):3150. doi: 10.3390/plants14203150 (PMC12567295; doi:10.3390/plants14203150)
Supplement: Supplementary file 1 [file plants-14-03150-s001.zip › Supplementary Table1.xlsx]

## Sheet: Supplementary Table 1
Supplementary Table S1. Collection and passport data of 77 CAIGE lines tested in this study
PBI ID	Country	Category	AGG ID	Pedigree	Selection History
CG1	United States	Breeding line	14:LAN15	IG 144021	ICARDA # 191
CG2	Russia	Landrace	3:LAN16	NA	IG 16919
CG3	Armenia	Landrace	5:LAN16	NA	IG 16961
CG4	Pakistan	Landrace	15:LAN16	NA	IG 25006
CG5	Macedonia	Landrace	25:LAN16	NA	IG 23619
CG6	Spain	Landrace	29:LAN16	NA	IG 36361
CG7	Afghanistan	Landrace	32:LAN16	NA	IG 27348
CG8	United States	Landrace	38:LAN16	NA	IG 144008
CG9	China	Landrace	40:LAN16	NA	IG 144083
CG10	Macedonia	Landrace	3:LAN17	NA	IG 24419
CG11	Macedonia	Landrace	4:LAN17	NA	IG 24458
CG12	Russia	Landrace	17:LAN17	NA	IG 16912
CG13	Russia	Landrace	54:LAN17	NA	IG 16875
CG14	Austria	Landrace	69:LAN17	NA	IG 38338
CG15	Azerbaijan	Landrace	76:LAN17	NA	IG 120501
CG16	Ethiopia	Single plant sel	10:LAN18	NA	NA
CG17	Ethiopia	Single plant sel	12:LAN18	NA	NA
CG18	Ethiopia	Single plant sel	13:LAN18	NA	NA
CG19	Ethiopia	Single plant sel	15:LAN18	NA	NA
CG20	Ethiopia	Single plant sel	16:LAN18	NA	NA
CG21	Ethiopia	Single plant sel	17:LAN18	NA	NA
CG22	Ethiopia	Single plant sel	21:LAN18	NA	NA
CG23	Greece	Single plant sel	36:LAN18	NA	NA
CG24	Greece	Single plant sel	38:LAN18	NA	NA
CG25	Russia	Single plant sel	61:LAN18	NA	NA
CG26	Turkey	Single plant sel	63:LAN18	NA	NA
CG27	Morocco	Breeding line	1:RWA16	Misratch/R001	ICB99.0127
CG28	Morocco	Breeding line	19:RWA16	DeirAlla106//DL71/Strain205/3/F4Bulk//Sutter*2/Numar/4/H.spont.41-1//ER/Apm	ICB98.0823-0AP
CG29	Morocco	Breeding line	26:RWA16	F6-1-Kf/6/Cita'S'/4/Apm/Rl//Manker/3/Maswi/Bon/5/Copal'S'/7/Mo.B1337/WI2291//Bonita/Weeah	ICB98.0844-0AP
CG30	Syria	Breeding line	21:ZBS15	Viringa'S'//WI2291/WI2269/5/Atahualpa/4/300Union/Sv73608//Perugia/3/W28G15-1-N/Weihenstephan173/6/Namoi	ICB06.1177-18AP-0AP
CG31	Syria	Breeding line	48:ZBS15	CMB93.743-A-3Y-2M-0Y/CMB92A.790-H-4M-1Y-2B-0Y	M98183001
CG32	Morocco	Breeding line	5:ZBS16	FNC I 22/DEFRA/3/ARUPO/K8755//MORA	M06512 F6 08/030385-0TR-0MR
CG33	Morocco	Breeding line	8:ZBS16	PFC92126/BICHY2000	F09265 09/D30165-0TR-0MR
CG34	Morocco	Breeding line	67:ZBS16	Nadawa/Rhn-03/3/Lignee527/Rihane//Arar	ICB03.0534-0AP-23AP-0AP
CG35	Morocco	Breeding line	2:ZBS18	CANELA//LIMON/BICHY2000	CBSS07Y00382S-5T-05T-05CJ -05CH-3CJ-0CH
CG36	Morocco	Genetic stock	20:ZBS19	Melusine/Aleli/3/Matico/Jet//Shyri/4/Canela/5/Harmal	HIICB10-0113-0AP-0TR-0MR-5MR
CG37	Morocco	Genetic stock	35:ZBS19	Melusine/Aleli/3/Matico/Jet//Shyri/4/Canela/5/Harmal	HIICB10-0113-0AP-0TR-0MR-2MR
CG38	Morocco	Genetic stock	42:ZBS19	Xena/4/MERIT,B/4/AZAF/3/ARUPO/K8755//MORA/5/MSEL	HIICB10-0357-0AP-0TR-0MR-4MR
CG39	Morocco	Genetic stock	58:ZBS19	SC 77104-6A/3/PENCO/CHEVRON-BAR//ATAH92/GOB	ICM1213CJ39-16CJ-010CH-05CJ-3CH-0MR
CG40	Morocco	Genetic stock	59:ZBS19	SC 77104-6A/3/PENCO/CHEVRON-BAR//ATAH92/GOB	ICM1213CJ39-16CJ-010CH-05CJ-5CH-0MR
CG41	Morocco	Genetic stock	72:ZBS19	MADRE SELVA/3/CEV 96060/MSEL//CANELA	ICM13CH16-82CH-05CJ-010CH-0MR
CG42	Morocco	Unknown	104:ZBS19	LOGAN-BAR/MSEL//AZAF/3/BICHY2000/SHENMAI NO.3	HIICB12.048-0TR-0MR-0MR-0MR-10MR
CG43	Morocco	Breeding line	2:ZBT16	Soufara-02/3/RM1508/Por//WI2269/4/Hml-02/ArabiAbiad//ER/Apm	ICB92.0926-0AP-3AP-0AP-8TR-4TR-0AP-4AP-0AP
CG44	Morocco	Breeding line	4:ZBT16	WI2269/3/Roho//Alger/Ceres362-1-1	ICB84.1693-0AP-43AP-0TR-4AP-0AP
CG45	Morocco	Breeding line	24:ZBT16	Harmal-02/ArabiAbiad*2/4/Soufara-02/3/RM1508/Por//WI2269	ICB91.0343-0AP-0AP-0AP-6AP-0AP
CG46	Morocco	Breeding line	158:ZBT16	J09033 F3 10/030536	J09033 F3 10/030536-0TR-2MR
CG47	Morocco	Breeding line	196:ZBT16	SHENMAI NO.3/SCARLETT//CANELA	F09120 09/D30020-0AP-0TR-11MR
CG48	Morocco	Breeding line	211:ZBT16	DEFRA/SCARLETT	F09550 09/D30484-0AP-0TR-1MR
CG49	Morocco	Breeding line	220:ZBT16	MADRE SELVA	F10512-0AP-0TR-1MR
CG50	Morocco	Breeding line	2:ZBT18	Emtan-1/CANELA	ICB08-0458-0AP-0AP-025AP-2AUB-0KF
CG51	Morocco	Breeding line	12:ZBT18	Moroc9-75//WI2291/CI01387/3/H.spont.41-1/4/Moroc9-75//WI2291/CI01387/3/H.spont.41-1	ICB09-0755-0TR-0MC
CG52	Morocco	Breeding line	13:ZBT18	Melusine/Aleli/3/Matico/Jet//Shyri/4/Canela/5/CANELA	ICB09-1945-0AP-0AP-0TR--0AP-0TR-11MR
CG53	Morocco	Unknown	33:ZBT19	ChiCm/An57//Albert/3/Alger/Ceres.362-1-1/4/Arta/5/Sara	ICB07.1366-0AP-2AP-0AP-8AP
CG54	Morocco	Unknown	57:ZBT19	SC 36219 L3/ADABELLA	ICM1213CJ30-90CJ-010CH-05CJ-9CH-0MR
CG55	Morocco	Genetic stock	59:ZBT19	CANELA//E.ACACIA/DEFRA/3/BUCK M8.88/E.ACACIA//MSEL	RSI/ICJ11-12B014S-18CJ-05CH-05CJ-2CH-0CJ-0MR
CG56	Morocco	Unknown	63:ZBT19	CANELA//E.ACACIA/DEFRA/4/CLI18/E.QUEBRANCHO//E.QUEBRANCHO/NCL95109/3/CANELA	RSI.ICJ11.12B017S-23CJ-05CH-05CJ-9CH-0CJ-0MR
CG57	Morocco	Breeding line	64:ZBT19	CANELA//E.ACACIA/DEFRA/4/CLI18/E.QUEBRANCHO//E.QUEBRANCHO/NCL95109/3/CANELA	RSI/ICJ11-12B017S-26CJ-05CH-05CJ-1CH-0CJ-0MR
CG58	Morocco	Unknown	83:ZBT19	4-1MBN11/3/BUCK M8.88/E.ACACIA//MSEL	RSI.ICJ11.12B198S-52CJ-05CH-05CJ-1CH-0CJ-0MR
CG59	Morocco	Breeding line	84:ZBT19	4-1MBN11/2/AZAF/MSEL	RSI/ICJ11-12B200S-10CJ-05CH-05CJ-1CH-0CJ-0MR
CG60	Morocco	Advanced line	90:ZBT19	4-1MBN11/3/CANELA//E.ACACIA/DEFRA	RSI/ICJ11-12B202S-39CJ-05CH-05CJ-3CH-0CJ-0MR
CG61	Morocco	Breeding line	115:ZBT19	Melusine/Aleli/3/Matico/Jet//Shyri/4/Canela/5/CANELA	ICB11-0162-0MC-0MC-0MC-3MR
CG62	Syria	Breeding line	12:ZIB14	GK58/3/Kc/MullersHeydla//Sls/4/Wieselbuger/3/Ahor1303-61//Ste/Antares	ICB03.2570-0AP-6AP-0AP
CG63	Syria	Breeding line	19:ZIB14	Fedora/Express//Rhn-03	ICB99.0045-13AP-0AP-6AP-0AP
CG64	Syria	Breeding line	23:ZIB14	Tipper/ICB-102854//Alpha/Durra	ICBH98.0441-0AP-6AP-0AP-1AP-0AP
CG65	Lebanon	Breeding line	22:ZIB15	Nawair-1	Nawair-1
CG66	Lebanon	Breeding line	9:ZIB16	Alanda//Ssn/Lignee640/3/QB813-2	ICB98.1230-22APV-0APV-0APV-1AP-0AP-0MC
CG67	Syria	Breeding line	8:ZIC14	CHAMICO/M111	CBSS04Y00283S-26Y-2M-0Y-0M-0Y
CG68	Lebanon	Breeding line	22:ZIC15	LENT/BLLU	CBSS04M00122S-2M-0Y-0M-0Y-1M-0AP
CG69	Lebanon	Breeding line	4:ZIC16	BLLU/MAHIGAN	CBSS05M00370S-2M-0Y-0M-0AP-0TR
CG70	Lebanon	Breeding line	5:ZIC16	CAPUL/CIRU	CBSS05M00563S-2M-0Y-0M-0AP-0TR
CG71	Morocco	Breeding line	1:ZIC18	MERIT,B/4/AZAF/3/ARUPO/K8755//MORA/5/MSEL	NA
CG72	Syria	Breeding line	52:ZID14	Hml-02/5/Cq/Cm//Apm/3/12410/4/Giza134-2L/6/Clipper/Volla/3/Arr/Esp//Alger/Ceres362-1-1/4/Hml/7/Hml	ICB05.0737-10AP-0AP
CG73	Syria	Breeding line	76:ZID14	SLB15-05/4/H.spont.96-3/3/Roho//Alger/Ceres362-1-1	ICB93.0700-0AP-28AP-0AP-20TR-0AP
CG74	Syria	Breeding line	116:ZID14	K-334/Sararood-1	ICB00.1973-15AP-0AP-6AP-0AP
CG75	Syria	Breeding line	132:ZID14	Mundah/4/ER/Apm/3/Arr/Esp//Alger/Ceres362-1-1	ICB03.1328-0AP-2AP-0AP
CG76	Syria	Breeding line	136:ZID14	Hml/Arta//Grecale	ICB04.0339-0AP-35AP-0AP
CG77	Syria	Breeding line	147:ZID14	Hml-02/ArabiAbiad/3/Api/CM67//Nacta/4/WI2269/Espe/5/Mzq/Gva//PI002917 /3/WI2291/WI2269/6/WI2291	ICB05.0745-1AP-0AP
