# Supplementary material for: Predictions of Genes Conferring Resistance to Puccinia hordei in an International Barley Panel Using Gene-for-Gene-Based Postulations and Linked Molecular Markers
Source: Plants (Basel). 2025 Oct 13;14(20):3150. doi: 10.3390/plants14203150 (PMC12567295; doi:10.3390/plants14203150)
Supplement: Supplementary file 1 [file plants-14-03150-s001.zip › Supplementary Table2.xlsx]

## Sheet: Supplementary Table 2
Supplementary Table S2. Infection type (IT) response array produced by 12 selected Puccinia hordei pathotypes on a set of differential genotypes and genetic stocks representing 28 catalogued Rph genes.
Gene	Chr	Origin	Gene	Resistance	A	B	C	D	E	F	G	H	I	J	K	L
			stocka	Typeb
Rph1	2H	H. vulgare	Sudan	ASR	0;	0;	0;	3+	;n	;n	3+	3+	3+	33+	0;	3+
Rph2	5H	H. vulgare	Peruvian	ASR	;1-n	;1-n	3+	33+	;1n	;1cn	3+	3+	3+c	3c	3+	3+
Rph3	7H	H. vulgare	Estate	ASR	;cn	;n	;cn	0;	;cn	;cn	0;	3+	3+c	0;	3+	3+
Rph4	1H	H. vulgare	Gold	ASR	;1-	;12-	;1-cn	3+	3+	33+	3+	3+	33+c	3+	3+	33+c
Rph5	3H	H. vulgare	Magnif 104	ASR	;-n	33+	3+	;n	;n	;-n	;n	0;n	0;n	;+n	;+n	3+
Rph6	3H	H. vulgare	Bolivia (Rph2)	ASR	;n	;n	;n	3+	;1n	;cn	3+	33+	3+	3+	3+	3c
Rph7	3H	H. vulgare	Cebada Capa	ASR	;n	0;	;n	;n	;n	;-n	;n+	;n	;1-cn	3+	;n+	;n
Rph8	NE#	H. vulgare	Egypt 4	ASR	3c	33+	3+	33+	3+	33+	3	3-c	3c	3+	3+	23c
Rph9	5H	H. vulgare	Abyssinian	ASR	;1n	;n	;1-n	3+	3+	3+	3+	3+	3+	3+	3+	3+
Rph9.am	5H	H. vulgare	Cantala	ASR	3+	3+	3+	12c	33+	3+	3+	3+	3+	3+	33+	3+
Rph10	3H	H. spontaneum	Cliiper BC8	ASR	1+2c	1+c	;1+cn	;12+c	23c	3+	3c	3+	3+	33+c	33+	3+
Rph11	6H	H. spontaneum	Cliiper BC67	ASR	22+c	23c	3c	2c	3c	23c	23c	3c	3c	3c	3c	22+c
Rph12	5H	H. vulgare	Triumph	ASR	;1+n	;1+cn	;1+n	;1cn	3+	3+	3+	3+	3+	3+	3+	3+
Rph13	5H	H. spontaneum	P1531849	ASR	;1cn	3+	;cn	;1-n	;cn	;1-n	;cn	;cn	;+cn	;1cn	;1-cn	;cn
Rph14	2H	H. vulgare	PI584760	ASR	;12cn	12+n	1+n	;12+cn	;12cn	;1cn	;12cn	;12c	;12+cn	;12-cn	2cn	;1+cn
Rph15	2H	H. spontaneum	PI355447	ASR	;n	;+nn	;1-n	;12-cn	;1-cn	;n	;cn	;cn	;cnn	;n	;1-cn	;n
Rph16	2H	H. spontaneum	HOR1063	ASR	23cn	;1cn	;1+cn	22+cn	;1-cn	12cn	2cn	;1-cn	;12cn	;12cn	;1cn	;12cn
Rph17	2H	H. bulbosum	81882/BS1	ASR	;1cn	;1cn	;1cn	;12cn	;1c	;1cn	;1+n	;1+n	;12cn	;1+n	;1cn	;1n
Rph18	2H	H. bulbosum	38P18/8/1/10	ASR	0;-	0;	0;-	0;	0;-	0;	0;-	0;	0;-	0;-	0;-	0;
Rph19	7H	H. vulgare	Prior	ASR	;12cn	3+	3+	33+c	33+	3+	12+c	2cn	3+	3+	3+	12+cn
Rph20	5H	H. vulgare	Flagship	APR	33+c	3+	2+3+	33+	3+	3+	3+	23c	3+	33+	3+	3+c
Rph21	4H	H. vulgare	Ricardo	ASR	;1cn	;1cn	;1cn	;1+cn	;12+cn	;1cn	;1-cn	;12cn	;12cn	;1cn	1+cn	;12+cn
Rph22	2H	H. bulbosum	182Q20	ASR	;12+c	;12+cn	;12+c	23-c	12+c	2c	12+c	;1+cn	;12+cn	;12c	;12cn	2cn
Rph23	7H	H. vulgare	Yerong	APR	;1n	;1-cn	3+	33+c	;1n	;1-cn	3+	3+	3+	3+	3+	3+
Rph24	6H	H. vulgare	ND24260	APR	3+	3+	33+	3+	3+	33+	3+c	3+	3+	3+	3+	33+
Rph25	5H	H. vulgare	Fong Tien	ASR	3c	1+2+c	;1cn	3+	3+	3+	3+	33+	3+	3+	3+	3+
Rph26	1H	H. bulbosum	200A12	ASR	2+3c	2-cn	2+3c	2-c	3c	2-c	2+3c	2+3c	2+3c	2+3	3-c	3c
Rph27	4H	H. vulgare	Quinn	ASR	0;	;1-n	;1-n	;n	;cn	;cn	;n	;n	0;n	;n	;n	3+
Rph28	5H	H. spontaneum	HEB-04-101	ASR	;	0;	;12-c	;1c	;cn	;c	;1+cn	;1+cn	1+cn	;1c	;1c	;1+cn
Susceptible	NA	H. vulgare	Gus	Nil	3+	3+	3+	3+	3+	3+	3+	3+	3+	3+	3+	3+
a Pure lines or near isogeneic lines carrying specific Rph genes (may carry occasional background Rph genes in some stocks).
bASR = all stage resistance; APR = adult plant resistance
NE# = not established
Pathotypes: A = 200 P- (518); B = 220 P+ Rph13+ (577); C = 222 P+ (545); D = 253 P+ (490); E = 4610 P+ (491); F = 5610 P+ (521); G = 5453 P- (560); H = 5457 P- (626); I = 5457 P+ (612); J = 5553 P+ (691); K = 5656 P+ (623); L = 5477 P- (672).
IT scale (0–4; 0–2 = R, ≥3 = S)
Symbols and notations: “;” fleck “−” = less than average for the IT class; “+” = more than average for the IT class; “c” = chlorosis; “n” = necrosis.
Diagnostic pathotype for all ASR genes = A , except Rph9.am (D), Rph8 (L) Rph25 (B).
