# Supplementary material for: Predictions of Genes Conferring Resistance to Puccinia hordei in an International Barley Panel Using Gene-for-Gene-Based Postulations and Linked Molecular Markers
Source: Plants (Basel). 2025 Oct 13;14(20):3150. doi: 10.3390/plants14203150 (PMC12567295; doi:10.3390/plants14203150)
Supplement: Supplementary file 1 [file plants-14-03150-s001.zip › Supplementary Table3.xlsx]

## Sheet: Supplementary Table 3
Supplementary Table S3. Infection type response array of 77 lines of CAIGE core panel using 9 pathotypes of Puccinia hordei
Line/Pathotype	200P-	220P+ Rph13+	253 P+	4610P+	5610P+	5457P+	5477P-	5553P+	5656P+
CG1	2+3+c	2c	3+	23	2+3+c	3+	3+	3+	3+
CG2	3-	;c	3+	0;	3+	3+	3+	3	33-
CG3	3+	3	3+	3	3+	33+	33+	3+	3
CG4	3+	3+	3+	3+	3+	3+	3+	3+	3+
CG5	3+	3+	3+	3+	3+	3+	3+	3+	3+
CG6	;12=c	3+	;1+cn	3+	3+	3+	3c	3+	3+
CG7	3+	3+	3+	3	3+	3+	3+	3+	3+
CG8	3+	3+	33+	3+	3+	3+	3+	3+	3+
CG9	3+	3+	3+	3+	3+	3+	3+	3+	3+
CG10	3+	3+	3+	3+	3+	3+	3+	3+	3+
CG11	3+	3+	3+	3+	3+	3+	3+	3+	3+
CG12	3+	3+	3+	3+	3+	3+	3+	3+	3+
CG13	;1+cn	;1+cn	3+	;1c	;12cn	3+	3+	3+	3+
CG14	;12=c	3+	3+	3+	3+	3+	3+	3+	3+
CG15	3+	3+	3+	3+	3+	3+	3+	3+	3+
CG16	3+	3+	3+	3+	3+	3+	3+	3+	3+
CG17	3+	3+	3+	33+	3+	3+	3+	3+	3+
CG18	3+	3+	3+	3+	3+	3+	3+	3+	3+
CG19	3+	3+	3+	3+	3+	3+	3+	3+	3+
CG20	3+	3+	3+	3+	3+	3+	3+	3+	3+
CG21	3+	3+	3+	3+	3+	3+	3+	3+	3+
CG22	3+	3+	3c	3+	3+	3+	3+	3+	3+
CG23	;12-cn	3c	23=c	33+	3+	3+	3+	3+	3+
CG24	;1+cn	3+	;1+cn	33+	33+c	33+c	23c	33+c	3+
CG25	3+	;1+cn	3+	3+	3+	3+	3+	33+	33+
CG26	;1+cn	;1+cn+	33+	;1cn+	;1+cn+	3+	3+	3+	3+
CG27	;1+cn	;1+cn+	3+	;1+cn	;1+cn+	3+	3+	3+	3+
CG28	23=cn	2+3+c	2+3+c	3+	3+	2+3+c	3+c	33+c	3+
CG29	;+/1-n	;+n	;+n	0;	;1-n	;1+cn	;1+cn	;+n	23=c
CG30	-	0;	0;	0;	;	3+	33+	;1c	3+
CG31	;+/1-n	0;	;n	0;	;+/1-,1p3+	3+	3+	;+/1-n	3+
CG32	;+/1-n	;	;1-c	0;	;+/1-c	3+	3+	;+/1-c	3+
CG33	;+n	;+n	;1-cn	0;	;1-cn	3+	3+	;1-cn	3+
CG34	;+n	;1cn	;1+cn	;1+cn	;1+cn	;1+cn	3+	;1cn	3+
CG35	;/1-n	;n	0;	0;	;n	3+	3+	;/1-n	3+
CG36	;+n	0;	;+n	0;	;+n	3+	3+	;+n	3+
CG37	;+n	0;	;n	0;	;+n	3+	3+	;+n	3+
CG38	;+n	;n	;n	0;	;+n	3+	3+	;+n	3+
CG39	;1-n	;1-n	;1cn	0;	;1cn	3+	3+	;1cn	3+
CG40	;1-n	;1n	;1n	0;	;1n	3+	3+	;1-n	3+
CG41	;+/1-n	;1=n	;1-	0;	;1-n	3+	3+	;1=n	3+
CG42	;+/1-n	0;	;+n	0;	;1-n	3+	3+	;1-n	3+
CG43	;12cn	2+3+c	2+3+c	;12+c	;12cn	2+3+c	33+c	2+3+c	3+
CG44	3+	3+	3+	3+	3+	33+c	3+	33+c	3+
CG45	3+	;12cn	3+	3+	3+	33+c	3+	3+	3+
CG46	3+	3+	3+	3+	3+	3+	3+	3+	3+
CG47	;+n	0;	;+n	0;	;+n	3+	3+	;+n	3+
CG48	;1-n	0;	;1-n	0;	;1-n	3+	3+	;1-n	3+
CG49	;/1-n	0;	;-n	0;	;/;1-n	3+	3+	;1-n	3+
CG50	3+	3+	23c	3+	3+	3+	3+	3+	3+
CG51	;+n	0;	;n	0;	;+n	3+	3+	;+/1-n	3+
CG52	;+/1-n	0;	;n	0;	;+/1-n	3+	3+	;+/1-n	3+
CG53	;1cn	3+	;12+c	3+	3+	3+	3+	3+	3+
CG54	;1+cn	3+	;1cn	;1-	;1cn	;+cn	3+c	;1cn	;1-cn
CG55	0;	0;	0;	0;	0;	;n	;n	0;	;+n
CG56	;cn	;cn	;cn	;n	;cn	;cn	;+cn	;cn	;+cn
CG57	;cn	;cn	;cn	;n	;cn	;+cn	;+cn	;cn	;+cn
CG58	;+/1-n	0;	;+n	0;	;+/1-n	3+	3+	;+/1-n	3+
CG59	;+/1-n	;1-c	;1-c	0;	;+/1-n	3+	3+	;1-c	3+
CG60	;/1-n	;n	;1=n	0;	;1-n	3+	3+	;/1-n	3+
CG61	;+/1-n	;n	;n	0;	;+n	3+	3+	;+/1-n	3+
CG62	;1-cn	;1n	33+	;+n	;+n	3+	3+	3+	3+
CG63	3+	3+	3+	3+	3+	3+	3+	3+	3+
CG64	;1+cn	;12cn	;12cn	;1n	;1+cn	;1+cn	3+	;1+cn	2+3+c
CG65	;12cn	3+	33+c	3+	3+c	3+	3+	3+	3+
CG66	;12cn	3+	33+	3+	33+	3+	3+	3+	3+
CG67	;+/1-cn	0;	;1-cn	0;	;+cn	3+	3+	;1-cn	3+
CG68	;+/1-n	0;	;1-cn	0;	;1-n	3+	3+	;1-n	3+
CG69	12c	;12cn	3+	;12c	;12+cn	3+	3+	3+	3+
CG70	;+/1-c	;n	;1cn	0;	;1-c	3+	3+	;1-c	3+
CG71	;+/1-n	;n	;1-n	0;	;+/1-n	3+	3+	;1-n	3+
CG72	;12cn	;12c	3+	;12	;12+cn	3+	3+	3+	3+
CG73	3+	;12c	3+	3+	3+	3+	3+	3+	3+
CG74	;12cn,3+	3+	3+	;12	;12+cn	3+	3+	3+	3+
CG75	3+	3+	3+	3+	3+	3+	3+	3+	3+
CG76	3+	;12+cn	;12+cn	3+	3+	3+	3+	3+	3+
CG77	;12cn,3+	;12c,3+	3+	;12c,2p3+	;12+cn,3+	3+	3+	3+	3+
